# Supplementary material for: Genomic Characterization of Listeria monocytogenes Isolated From Ready-to-Eat Meat and Meat Processing Environments in Poland
Source: Front Microbiol. 2020 Jun 25;11:1412. doi: 10.3389/fmicb.2020.01412 (PMC7331111; doi:10.3389/fmicb.2020.01412)
Supplement: Supplementary file 1 [file Table_1.XLSX]

## Sheet: Table S1
Table S1. Characteristics of L. monocytogenes isolates used in the study.
BIGSdb id	Isolate	Region (voivodeship)	Isolation year	Source type	Source description	Lineage	Serogroup	Clonal complex (MLST)	Sequence type (MLST)	Sublineage (cgMLST)	cgMLST type (cgMLST)	Antimicrobials resistance determinants	Benzalkonium chloride and stress resistance factors	Pathogenecity Islands	internalins	Remarks
27819	70	kujawsko-pomorskie	2014	Food	smoked bacon	I	IVb	CC6	ST6	SL6	CT443	fosX,lmo0919,norB,lmo0441,sul		LIPI-1, LIPI-3	inlABCEFGHK
27820	104	kujawsko-pomorskie	2015	Food	cooked ham	I	IVb	CC1	ST1	SL1	CT230	fosX,lmo0919,norB,lmo0441,sul		LIPI-1, LIPI-3	inlABCEFHK
34126	161	podkarpackie	2015	Food	sausage	I	IVb	CC2	ST2	SL2	CT4801	fosX,lmo0919,norB,lmo0441,sul		LIPI-1	inlABCEFHK
27822	163	podkarpackie	2015	Food	pate	I	IVb	CC6	ST6	SL6	CT1955	fosX,lmo0919,norB,lmo0441,sul		LIPI-1, LIPI-3	inlABCEFGHK
27823	164	warmińsko mazurskie	2015	Production environment	floor drain	I	IIb	CC5	ST5	SL5	CT2323	aacA4,fosX,lmo0919,norB,lmo0441,sul		LIPI-1	∆inlA, ∆inlB, inlCEFHK	∆inlA PMSC type 1, inlB D141*
27824	166	warmińsko mazurskie	2015	Production environment	slaughter table	I	IIb	ST191	ST191	SL191	CT2428	fosX,lmo0919,norB,lmo0441,sul	SSI-1	LIPI-1, LIPI-3	inlABCEFHK
27825	170	małopolskie	2015	Production environment	meat manufacture	I	IIb	CC3	ST3	SL3	CT4327	aacA4,fosX,lmo0919,norB,lmo0441,sul	SSI-1	LIPI-1, LIPI-3	inlABCEFHK
27826	174	małopolskie	2015	Production environment	meat manufacture	I	IIb	CC5	ST5	SL5	CT2323	aacA4,fosX,lmo0919,norB,lmo0441,sul		LIPI-1	∆inlA, ∆inlB, inlCEFHK	∆inlA PMSC type 1, inlB D141*
27827	176	małopolskie	2015	Production environment	meat manufacture	I	IIb	CC5	ST5	SL5	CT2050	fosX,lmo0919,norB,lmo0441,sul	bcrABC, SSI-1	LIPI-1	inlABCEFHK
27828	195	kujawsko-pomorskie	2015	Food	cooked ham	I	IVb	CC2	ST145	SL2	CT375	fosX,lmo0919,norB,lmo0441,sul		LIPI-1	inlABCEFHK
27829	234	podkarpackie	2015	Food	roasted bacon	I	IVb	CC1	ST1	SL1	CT322	fosX,lmo0919,norB,lmo0441,sul		LIPI-1, LIPI-3	inlABCEFHK
27830	253	podkarpackie	2015	Food	pork pate	I	IVb	CC2	ST2	SL2	CT4382	fosX,lmo0919,norB,lmo0441,sul		LIPI-1	inlABCEFHK
27831	255	opolskie	2015	Production environment	slaughterhouse	I	IIb	CC3	ST3	SL3	CT2432	aacA4,fosX,lmo0919,norB,lmo0441,sul	SSI-1	LIPI-1, LIPI-3	inlABCEFHK
27832	335	lubuskie	2015	Food	sausage	I	IVb	CC2	ST145	SL2	CT375	fosX,lmo0919,norB,lmo0441,sul		LIPI-1	inlABCEFHK
27833	412	małopolskie	2015	Food	ham	I	IVb	CC2	ST2	SL2	CT4382	fosX,lmo0919,norB,lmo0441,sul		LIPI-1	inlABCEFHK
34127	462	wielkopolskie	2016	Production environment	slaughter saw	I	IIb	CC3	ST3	SL3	CT4803	aacA4,fosX,lmo0919,norB,lmo0441,sul	SSI-1	LIPI-1, LIPI-3	inlABCEFHJK
27834	463	wielkopolskie	2016	Food	ham	I	IVb	CC2	ST2	SL2	CT4325	fosX,lmo0919,norB,lmo0441,sul		LIPI-1	inlABCEFHK
27835	489	śląskie	2016	Food	mett (meat)	I	IVb	CC2	ST145	SL2	CT375	fosX,lmo0919,norB,lmo0441,sul		LIPI-1	inlABCEFHK
27836	490	podkarpackie	2016	Food	ham	I	IVb	CC6	ST6	SL6	CT1955	fosX,lmo0919,norB,lmo0441,sul		LIPI-1, LIPI-3	inlABCEFGHK
27837	491	podkarpackie	2016	Food	roasted ham	I	IVb	CC6	ST6	SL6	CT461	fosX,lmo0919,norB,lmo0441,sul		LIPI-1, LIPI-3	inlABCEFGHK
27838	499	wielkopolskie	2016	Food	sausage	I	IVb	CC2	ST2	SL2	CT4325	fosX,lmo0919,norB,lmo0441,sul		LIPI-1	inlABCEFHK
27839	500	wielkopolskie	2016	Food	sausage	I	IIb	CC5	ST5	SL5	CT3136	fosX,lmo0919,norB,lmo0441,sul	SSI-1	LIPI-1	∆inlA, inlBCEFHK	∆inlA PMSC type 31
34128	513	wielkopolskie	2016	Food	smoked frankfurters	I	IVb	CC2	ST2	SL2	CT2416	fosX,lmo0919,norB,lmo0441,sul		LIPI-1	inlABCEFHK
27840	526	warmińsko mazurskie	2016	Food	smoked ham	I	IVb	CC2	ST2	SL2	CT4380	fosX,lmo0919,norB,lmo0441,sul		LIPI-1	inlABCEFHK
27841	530	wielkopolskie	2016	Production environment	meat manufacture	I	IIb	CC5	ST5	SL5	CT2323	aacA4,fosX,lmo0919,norB,lmo0441,sul		LIPI-1	∆inlA, ∆inlB, inlCEFHK	∆inlA PMSC type 1, inlB D141*
27800	531	małopolskie	2016	Food	ham	I	IVb	CC2	ST2	SL2	CT4382	fosX,lmo0919,norB,lmo0441,sul		LIPI-1	inlABCEHK
27801	539	małopolskie	2016	Food	ham	I	IVb	CC2	ST2	SL2	CT4382	fosX,lmo0919,norB,lmo0441,sul		LIPI-1	inlABCE
27842	555	warmińsko mazurskie	2016	Production environment	meat manufacture - table	I	IVb	CC2	ST2	SL2	CT4325	fosX,lmo0919,norB,lmo0441,sul		LIPI-1	inlABCEFHK
27802	568	małopolskie	2016	Food	ham	I	IVb	CC2	ST2	SL2	CT4381	fosX,lmo0919,norB,lmo0441,sul		LIPI-1	inlABCEHK
27843	571	wielkopolskie	2016	Food	mett (meat)	I	IVb	CC2	ST2	SL2	CT2416	fosX,lmo0919,norB,lmo0441,sul		LIPI-1	inlABCEFHK
27844	600	wielkopolskie	2016	Food	mett (meat)	I	IIb	CC5	ST5	SL5	CT3136	fosX,lmo0919,norB,lmo0441,sul	SSI-1	LIPI-1	∆inlA, inlBCEFHK	∆inlA PMSC type 31
27845	604	wielkopolskie	2016	Food	brawn	I	IVb	CC1	ST1	SL1	CT4326	fosX,lmo0919,norB,lmo0441,sul		LIPI-1, LIPI-3	inlABCEFHK
27846	613	warmińsko mazurskie	2016	Production environment	food production environment	I	IIb	CC3	ST3	SL3	CT1297	fosX,lmo0919,norB,lmo0441,sul	SSI-1	LIPI-1, LIPI-3	inlABCEFHK
34111	617	wielkopolskie	2016	Food	sausage	I	IIb	CC5	ST5	SL5	CT2323	aacA4,fosX,lmo0919,norB,lmo0441,sul		LIPI-1	∆inlA, ∆inlB, inlCEFHK	∆inlA PMSC type 1, inlB D141*
27847	622	wielkopolskie	2016	Production environment	floor drain - cooling room	I	IIb	CC5	ST5	SL5	CT2323	aacA4,fosX,lmo0919,norB,lmo0441,sul	ermC	LIPI-1	∆inlA, ∆inlB, inlCEFHK	∆inlA PMSC type 1, inlB D141*
27848	623	wielkopolskie	2016	Production environment	floor drain-slaughter	I	IIb	CC5	ST5	SL5	CT2323	aacA4,fosX,lmo0919,norB,lmo0441,sul	ermC	LIPI-1	∆inlA, ∆inlB, inlCEHK	∆inlA PMSC type 1, inlB D141*
27849	636	wielkopolskie	2016	Production environment	floor drain slaugter	I	IIb	CC5	ST5	SL5	CT2323	aacA4,fosX,lmo0919,norB,lmo0441,sul	ermC	LIPI-1	∆inlA, ∆inlB, inlCEFHJK	∆inlA PMSC type 1, inlB D141*
34130	637	dolnośląskie	2016	Food	mett (meat)	I	IVb	CC2	ST2	SL2	CT4380	fosX,lmo0919,norB,lmo0441,sul		LIPI-1	inlABCEFHK
27850	690	wielkopolskie	2016	Food	cooked ham	I	IVb	CC2	ST145	SL2	CT375	fosX,lmo0919,norB,lmo0441,sul		LIPI-1	inlABCEFHK
27851	691	wielkopolskie	2016	Food	cooked ham	I	IVb	CC2	ST145	SL2	CT375	fosX,lmo0919,norB,lmo0441,sul		LIPI-1	inlABCEFHK
27852	692	wielkopolskie	2016	Food	cooked ham	I	IVb	CC2	ST145	SL2	CT375	fosX,lmo0919,norB,lmo0441,sul		LIPI-1	inlABCEFHK
27853	707	warmińsko mazurskie	2016	Production environment	slaughterhouse	I	IIb	CC5	ST5	SL5	CT2323	aacA4,fosX,lmo0919,norB,lmo0441,sul		LIPI-1	∆inlA, ∆inlB, inlCEFHK	∆inlA PMSC type 1, inlB D141*
27854	741	wielkopolskie	2017	Food	raw sausage	I	IVb	CC1	ST1	SL1	CT1385	fosX,lmo0919,norB,lmo0441,sul		LIPI-1, LIPI-3	inlABCEFHK
27804	760	małopolskie	2017	Food	ham	I	IVb	CC2	ST2	SL2	CT4380	fosX,lmo0919,norB,lmo0441,sul		LIPI-1	inlABCEHK
27811	875	warmińsko mazurskie	2017	Food	raw sausage	I	IIb	CC87	ST87	SL87	CT4403	fosX,lmo0919,norB,lmo0441,sul		LIPI-1	inlABCEHKJK
27814	887	warmińsko mazurskie	2017	Production environment	meat manufacture	I	IVb	CC1	ST1	SL1	CT4398	fosX,lmo0919,norB,lmo0441,sul		LIPI-1, LIPI-3	inlABCEHK
27816	896	małopolskie	2017	Food	ham	I	IVb	CC2	ST2	SL2	CT4325	fosX,lmo0919,norB,lmo0441,sul		LIPI-1	inlABCEHK
27818	902	wielkopolskie	2017	Food	raw sausage	I	IVb	CC6	ST6	SL6	CT4402	fosX,lmo0919,norB,lmo0441,sul		LIPI-1, LIPI-3	inlABCEGHK
																* deletion of 141 nucleotides
